# Supplementary material for: Comparative Finite Element Evaluation of Polymeric and Metallic Bioresorbable Sinus Stents Under Quasi-Static Radial Compression
Source: J Funct Biomater. 2026 Feb 8;17(2):83. doi: 10.3390/jfb17020083 (PMC12941876; doi:10.3390/jfb17020083)
Supplement: Supplementary file 1 [file jfb-17-00083-s001.zip]

Archive with 2 entries (2 files):
- Supplementary Figure S2 the ratio between kinetic energy and internal energy of the stent with different materials in the crimping process..JPG
- Supplementary_Figure_S1_Pchip.png
